# Supplementary material for: Coffee-Associated Endophytes: Plant Growth Promotion and Crop Protection
Source: Biology (Basel). 2023 Jun 25;12(7):911. doi: 10.3390/biology12070911 (PMC10376224; doi:10.3390/biology12070911)
Supplement: Supplementary file 1 [file biology-12-00911-s001.zip]

Archive with 1 entries (1 files):
- biology-2432696-supplementary.pdf
